# Supplementary material for: Total serum N-glycans associate with response to immune checkpoint inhibition therapy and survival in patients with advanced melanoma
Source: BMC Cancer. 2023 Feb 18;23:166. doi: 10.1186/s12885-023-10511-3 (PMC9938582; doi:10.1186/s12885-023-10511-3)
Supplement: Supplementary file 2 — Additional file 2: Table 1. Description of total serum N-glycan UHPLC measured peaks. Table 2. Description of total serum derived traits. Table 3. Summary statistics for the associations between N-glycan traits and response to ICI treatment. Table 4. Summary statistics for the associations between N-glycan traits and progression-free survival. Table 5. Summary statistics for the associations between N-glycan traits and overall survival. Table 6. Summary statistics for the N-glycans shift at follow up with respect to the pre-treatment relative abundances. [file 12885_2023_10511_MOESM2_ESM.xlsx]

## Sheet: Title page
Supplementary Tables for
Total serum N-glycans associate with response to immune checkpoint inhibition therapy and survival in patients with advanced melanoma
Visconti et al

## Sheet: ST1 - Summary measured N-glycan
Supplementary Table 1. Description of total serum N-glycan UHPLC measured peaks. Abbreviations: F1Ax, α1,6-linked core fucose; AxF1, α1,3-linked antennary fucose; A, number of antenna's; B, bisecting GlcNAc β1-4 linked to β1-3 mannose; Mx, number of mannose residues; [3]G1, galactose on the antenna of the α1-3 linked mannose; [6]G1, galactose on the antenna of the α1-6 linked mannose; Sx, number …
Glycan peak	Composition	Structure
GP1	FA2
GP2	FA2B
	M5
GP3	A2BG1
GP4	FA2[6]G1
GP5	FA2[3]G1
GP6	FA2[6]BG1
GP7	M6
	FA2[3]BG1
GP8	A2G2
GP9	A2BG2
GP10	FA2G2
GP11	FA2BG2
GP12	M7
	A2G2S1
	A1M4G1S1
	A2BG1S1
GP13	FA2G1S1
	FA2BG1S1
GP14	A2G2S1
GP15	A2BG2S1
GP16	FA2G2S1
GP17	FA2BG2S1
GP18	A2G2S2
	FA2G2S2
GP19	M9
GP20	A2G2S2
GP21	A2G2S2
	A3G3S1
	FA2G2S2
	A2BG2S2
	A3F1G3S1
GP22	FA2G2S2
GP23	FA2BG2S2
GP24	A3G3S2
	A3F1G3S1
GP25	A3G3S2
	FA2F1G2S2
	A3F1G3S2
GP26	A3G3S2
	FA3G3S2
GP27	A3F1G3S2
	A3G3S3
GP28	A3G3S3
	A3F1G3S2
GP29	A3G3S3
	A3F1G3S2
GP30	A3G3S3
	A3F1G3S3
GP31	FA3G3S3
	A3G3S3
GP32	A3G3S3
GP33	A3F1G3S3
GP34	FA3G3S3
	A4G4S3
GP35	FA3F1G3S3
	A4F1G4S3
GP36	A4G4S3
	A4F1G4S3
GP37	A4G4S4
	A4F1G4S3
GP38	A4G4S4
	A4F1G4S4
	A4F1G4S3
GP39	A4F1G4S4
	A4F2G4S4

## Sheet: ST2 - Summary derived N-glycans
Supplementary Table 2. Description of total serum derived traits. Measured N-glycan peaks are reported in Supplementary Table 1. Abbreviations; GPt - total integrated N-glycan peaks [doi:10.1021/acs.jproteome.9b00348].
Derived trait	Description	Calculation
Low branching (LB)	Percentage of mono- and diantennary N-glycans in total serum N-glycome	(GP1+GP2+GP3+GP4+GP5+GP6+GP8+GP9+GP10+GP11+GP13+GP14+GP15+GP16+GP17+GP18+GP20+GP21+GP22+GP23)/GPt) * 100
High branching (HB)	Percentage of tri- and tetraatennary N-glycans in total serum N-glycome	(GP24+GP25+GP26+GP27+GP28+GP29+GP30+GP31+GP32+GP33+GP34+GP35+GP36+GP37+GP38+GP39)/GPt) * 100
Neutral glycans (S0)	Percentage of neutral N-glycans in total serum N-glycome	(GP1+GP2+GP3+GP4+GP5+GP6+GP8+GP9+GP10+GP11)/GPt) * 100
Monosialylation (S1)	Percentage of monosialylated N-glycans in total serum N-glycome	(GP13+GP14+GP15+GP16+GP17)/GPt) * 100
Disialylation (S2)	Percentage of disialylated N-glycans in total serum N-glycome	(GP18+GP20+GP21+GP22+GP23+GP24+GP25+GP26+GP27)/GPt) * 100
Trisialylation (S3)	Percentage of trisialylated N-glycans in total serum N-glycome	(GP28+GP29+GP30+GP31+GP32+GP33+GP34+GP35+GP36)/GPt) * 100
Tetrasialylation (S4)	Percentage of tetrasialylated N-glycans in total serum N-glycome	(GP37+GP38+GP39)/GPt) * 100
Agalactosylation (G0)	Percentage of agalactosylated N-glycans in total serum N-glycome	(GP1+GP2)/GPt) * 100
Monogalactosylation (G1)	Percentage of monogalactosylated N-glycans in total serum N-glycome	(GP3+GP4+GP5+GP6+GP13)/GPt) * 100
Digalactosylation (G2)	Percentage of digalactosylated N-glycans in total serum N-glycome	(GP8+GP9+GP10+GP11+GP14+GP15+GP16+GP17+GP18+GP20+GP21+GP22+GP23)/GPt) * 100
Trigalactosylation (G3)	Percentage of trigalactosylated N-glycans in total serum N-glycome	(GP24+GP25+GP26+GP27+GP28+GP29+GP30+GP31+GP32+GP33+GP34+GP35)/GPt) * 100
Tetragalactosylation (G4)	Percentage of tetragalactosylated N-glycans in total serum N-glycome	(GP36+GP37+GP38+GP39)/GPt) * 100
High-mannose (HM)	Percentage of high-mannose N-glycans in total serum N-glycome	(GP7+GP12+GP19)/GPt) * 100
Bisection (B)	Percentage N-glycans with bisecting GlcNAc in total serum N-glycome	(GP2+GP3+GP6+GP9+GP11+GP15+GP17+GP23)/GPt) * 100
Core-fucosylation (CF)	Percentage N-glycans with α1,6 core-fucose in total serum N-glycome	(GP1+GP2+GP4+GP5+GP6+GP10+GP11+GP13+GP16+GP17+GP22+GP23+GP31+GP34+GP35)/GPt) * 100
Antennary-fucosylation (AF)	Percentage N-glycans with α1,3 antennary-fucose in total serum N-glycome	(GP27+GP33+GP35+GP39)/GPt) * 100

## Sheet: ST3 - N-glycans vs ORR
Supplementary Table 3. Summary statistics for the associations between N-glycan traits and response to ICI treatment. The table reports the number of individuals used in the association study (N), and the association study results as effect size (Beta), standard error (SE), P value (P), and, for those passing the Bonferroni-derived threshold of 0.05/20=2.5x10^-3 and 0.05/6=8.3x10^-3, for measured…
N-glycan	N	Beta	SE	P	eP
GP1	83	-0.012	0.216	0.95697	NA
GP2	84	0.5	0.207	0.01835	NA
GP3	83	0.221	0.221	0.32035	NA
GP4	84	0.372	0.215	0.08793	NA
GP5	84	0.343	0.218	0.1199	NA
GP6	84	0.667	0.206	0.00179	0.0028
GP7	83	0.259	0.225	0.2526	NA
GP8	83	0.257	0.235	0.2772	NA
GP9	84	0.452	0.215	0.03874	NA
GP10	83	0.452	0.19	0.02006	NA
GP11	83	0.335	0.222	0.13685	NA
GP12	83	-0.092	0.231	0.69278	NA
GP13	83	0.501	0.207	0.01802	NA
GP14	84	-0.086	0.24	0.72071	NA
GP15	82	0.371	0.228	0.10913	NA
GP16	83	0.089	0.215	0.67873	NA
GP17	82	0.086	0.223	0.69935	NA
GP18	84	0.37	0.213	0.08668	NA
GP19	84	-0.164	0.219	0.45608	NA
GP20	84	-0.099	0.207	0.63211	NA
GP21	83	-0.054	0.215	0.80084	NA
GP22	84	-0.478	0.219	0.03201	NA
GP23	83	-0.013	0.21	0.9524	NA
GP24	84	0.093	0.23	0.68585	NA
GP25	84	0.08	0.225	0.72148	NA
GP26	83	-0.439	0.205	0.03527	NA
GP27	84	-0.592	0.196	0.00351	NA
GP28	83	0.124	0.231	0.59291	NA
GP29	84	0.184	0.231	0.42731	NA
GP30	84	0.119	0.229	0.60467	NA
GP31	82	0.012	0.222	0.95606	NA
GP32	83	-0.408	0.202	0.04683	NA
GP33	84	-0.578	0.195	0.00403	NA
GP34	82	-0.191	0.2	0.34266	NA
GP35	84	-0.542	0.216	0.01448	NA
GP36	83	0.111	0.217	0.61231	NA
GP37	84	0.192	0.233	0.4122	NA
GP38	82	-0.133	0.232	0.56718	NA
GP39	81	-0.39	0.212	0.06989	NA
LB	83	0.596	0.215	0.00705	0.0072
HB	83	-0.492	0.222	0.02961	NA
S0	84	0.404	0.216	0.0658	NA
S1	84	0.266	0.214	0.21898	NA
S2	84	-0.132	0.219	0.54871	NA
S3	83	-0.494	0.222	0.02921	NA
S4	82	-0.293	0.224	0.19433	NA
G0	83	0.162	0.21	0.44314	NA
G1	84	0.478	0.214	0.02861	NA
G2	84	0.228	0.223	0.30885	NA
G3	84	-0.423	0.215	0.0525	NA
G4	82	-0.224	0.222	0.31534	NA
HM	83	0.009	0.223	0.96804	NA
B	83	0.323	0.209	0.12567	NA
CF	84	0.332	0.21	0.11856	NA
AF	83	-0.585	0.194	0.00356	0.0078

## Sheet: ST4 - N-glycans vs PFS
Supplementary Table 4. Summary statistics for the associations between N-glycan traits and progression-free survival. The table reports the interval in which the association is tested (entire study, short-term [<180 days], medium-term [<360 days], and long term [>360 days]), the hazard ratio (HR) along with its confidence interval (95%CI) and P value (P), whether the Cox proportional hazards regr…
N-glycan	interval	HR	95% CI	P	assumption	P.LRT	eP
GP1	entire study	0.9	0.66 - 1.23	0.51746	TRUE	0.51486	NA
GP2	entire study	0.67	0.48 - 0.92	0.01452	TRUE	0.01303	NA
GP3	entire study	0.93	0.68 - 1.29	0.67827	TRUE	0.67526	NA
GP4	entire study	0.73	0.54 - 1	0.04759	TRUE	0.04372	NA
GP5	entire study	0.77	0.57 - 1.05	0.10059	TRUE	0.09346	NA
GP6	entire study	0.62	0.45 - 0.84	0.00183	TRUE	0.00136	0.0048
GP7	entire study	0.7	0.48 - 1.02	0.0645	TRUE	0.04683	NA
GP8	entire study	0.98	0.7 - 1.38	0.91146	TRUE	0.91141	NA
GP9	entire study	0.59	0.42 - 0.84	0.00345	TRUE	0.0032	NA
GP10	entire study	0.64	0.45 - 0.93	0.01747	TRUE	0.01529	NA
GP11	entire study	0.67	0.48 - 0.95	0.02533	TRUE	0.01766	NA
GP12	entire study	0.99	0.73 - 1.34	0.9358	TRUE	0.93575	NA
GP13	entire study	0.82	0.59 - 1.14	0.2409	TRUE	0.23416	NA
GP14	entire study	1.14	0.85 - 1.53	0.3833	TRUE	0.38531	NA
GP15	entire study	0.7	0.48 - 1	0.04872	TRUE	0.03931	NA
GP16	entire study	0.76	0.54 - 1.06	0.10507	TRUE	0.09816	NA
GP17	entire study	0.69	0.45 - 1.07	0.09757	TRUE	0.06465	NA
GP18	entire study	0.87	0.63 - 1.19	0.37217	TRUE	0.36759	NA
GP19	entire study	1.06	0.79 - 1.42	0.6947	TRUE	0.69424	NA
GP20	entire study	1.24	0.9 - 1.71	0.18351	TRUE	0.18146	NA
GP21	entire study	1.01	0.71 - 1.44	0.95947	TRUE	0.9595	NA
GP22	entire study	1.27	0.91 - 1.78	0.15927	TRUE	0.16094	NA
GP23	entire study	0.89	0.63 - 1.27	0.52804	TRUE	0.52077	NA
GP24	entire study	0.95	0.69 - 1.3	0.74617	TRUE	0.74523	NA
GP25	entire study	0.93	0.68 - 1.27	0.62729	TRUE	0.62596	NA
GP26	entire study	1.29	0.94 - 1.77	0.11915	TRUE	0.12998	NA
GP27	entire study	1.87	1.33 - 2.63	0.00032	TRUE	0.00045	0.003
GP28	entire study	0.93	0.67 - 1.28	0.65119	TRUE	0.64834	NA
GP29	entire study	0.91	0.68 - 1.22	0.53319	TRUE	0.52777	NA
GP30	entire study	0.96	0.7 - 1.32	0.80302	TRUE	0.80241	NA
GP31	entire study	1.1	0.83 - 1.47	0.50541	TRUE	0.52129	NA
GP32	entire study	1.55	1.11 - 2.16	0.00949	TRUE	0.01257	NA
GP33	entire study	1.97	1.36 - 2.84	0.00031	TRUE	0.00041	0.0062
GP34	entire study	1.22	0.91 - 1.63	0.18085	TRUE	0.20015	NA
GP35	entire study	1.57	1.14 - 2.16	0.00583	TRUE	0.0075	NA
GP36	entire study	1.14	0.81 - 1.6	0.45026	TRUE	0.45822	NA
GP37	entire study	0.89	0.66 - 1.2	0.44622	TRUE	0.44023	NA
GP38	entire study	1.11	0.82 - 1.5	0.49668	TRUE	0.502	NA
GP39	entire study	1.55	1.18 - 2.05	0.00185	TRUE	0.00679	NA
LB	entire study	0.55	0.38 - 0.79	0.00112	TRUE	0.00094	0.0146
HB	entire study	1.52	1.1 - 2.11	0.0116	TRUE	0.01171	NA
S0	entire study	0.72	0.53 - 0.97	0.03175	TRUE	0.02913	NA
S1	entire study	0.73	0.5 - 1.06	0.09417	TRUE	0.08459	NA
S2	entire study	1.2	0.89 - 1.61	0.2302	TRUE	0.22779	NA
S3	entire study	1.51	1.09 - 2.09	0.01239	TRUE	0.01263	NA
S4	entire study	1.38	1 - 1.92	0.05295	TRUE	0.06301	NA
G0	entire study	0.82	0.6 - 1.13	0.22996	TRUE	0.22369	NA
G1	entire study	0.69	0.51 - 0.94	0.01997	TRUE	0.01801	NA
G2	entire study	0.83	0.61 - 1.14	0.25138	TRUE	0.25096	NA
G3	entire study	1.51	1.1 - 2.07	0.01151	TRUE	0.01209	NA
G4	entire study	1.38	0.98 - 1.93	0.06481	TRUE	0.07428	NA
HM	entire study	0.84	0.61 - 1.15	0.27122	TRUE	0.26403	NA
B	entire study	0.64	0.44 - 0.92	0.0157	TRUE	0.01178	NA
CF	entire study	0.71	0.53 - 0.97	0.03022	TRUE	0.02933	NA
AF	entire study	1.91	1.35 - 2.7	0.00025	TRUE	0.00047	0.0162

## Sheet: ST5 - N-glycans vs OS
Supplementary Table 5. Summary statistics for the associations between N-glycan traits and overall survival. The table reports the interval in which the association is tested (entire study, short-term [<180 days], medium-term [<360 days], and long term [>360 days]), the hazard ratio (HR) along with its confidence interval (95%CI) and P value (P), whether the Cox proportional hazards regression an…
N-glycan	interval	HR	95% CI	P	assumption	P.LRT	eP
GP1	entire study	0.82	0.53 - 1.26	0.36072	FALSE	0.35493	NA
GP1	short-term	1	0.45 - 2.22	0.99655	TRUE	0.99655	NA
GP1	medium-term	0.59	0.3 - 1.16	0.12293	TRUE	0.10738	NA
GP1	long-term	2.78	0.67 - 11.5	0.1592	TRUE	0.14116	NA
GP2	entire study	0.62	0.39 - 0.99	0.04415	FALSE	0.0372	NA
GP2	short-term	0.58	0.24 - 1.44	0.24497	TRUE	0.22147	NA
GP2	medium-term	0.42	0.2 - 0.88	0.02238	TRUE	0.01276	NA
GP2	long-term	1.46	0.44 - 4.89	0.53757	TRUE	0.53297	NA
GP3	entire study	0.96	0.62 - 1.48	0.85958	FALSE	0.85899	NA
GP3	short-term	1.12	0.68 - 1.86	0.65822	TRUE	0.66353	NA
GP3	medium-term	0.6	0.27 - 1.33	0.20811	TRUE	0.1839	NA
GP3	long-term	1.76	0.57 - 5.4	0.32427	TRUE	0.32592	NA
GP4	entire study	0.63	0.41 - 0.95	0.02851	FALSE	0.02288	NA
GP4	short-term	0.59	0.26 - 1.33	0.20079	TRUE	0.18226	NA
GP4	medium-term	0.63	0.34 - 1.17	0.14079	TRUE	0.12521	NA
GP4	long-term	1.02	0.36 - 2.89	0.97032	TRUE	0.9703	NA
GP5	entire study	0.65	0.43 - 0.99	0.04578	FALSE	0.03588	NA
GP5	short-term	0.69	0.32 - 1.48	0.34061	TRUE	0.31855	NA
GP5	medium-term	0.58	0.3 - 1.11	0.10076	TRUE	0.07978	NA
GP5	long-term	1.42	0.5 - 4.05	0.5078	TRUE	0.51172	NA
GP6	entire study	0.53	0.34 - 0.83	0.00566	FALSE	0.0033	NA
GP6	short-term	0.33	0.12 - 0.92	0.03488	TRUE	0.0156	NA
GP6	medium-term	0.53	0.28 - 1.01	0.05362	TRUE	0.03928	NA
GP6	long-term	0.84	0.28 - 2.56	0.76431	TRUE	0.76511	NA
GP7	entire study	0.74	0.46 - 1.2	0.22094	FALSE	0.19726	NA
GP7	short-term	0.72	0.32 - 1.62	0.4229	TRUE	0.38527	NA
GP7	medium-term	0.53	0.23 - 1.23	0.13806	TRUE	0.11193	NA
GP7	long-term	1.09	0.35 - 3.35	0.88207	TRUE	0.88383	NA
GP8	entire study	1	0.65 - 1.53	0.99215	FALSE	0.99215	NA
GP8	short-term	0.98	0.5 - 1.93	0.95444	TRUE	0.95447	NA
GP8	medium-term	1.17	0.6 - 2.29	0.64194	TRUE	0.64285	NA
GP8	long-term	0.03	0 - 0.98	0.04886	TRUE	0.01273	NA
GP9	entire study	0.52	0.33 - 0.83	0.00583	TRUE	0.005	NA
GP10	entire study	0.54	0.34 - 0.87	0.01071	FALSE	0.00924	NA
GP10	short-term	0.37	0.12 - 1.13	0.08133	TRUE	0.04964	NA
GP10	medium-term	0.65	0.35 - 1.21	0.17537	TRUE	0.17047	NA
GP10	long-term	0.56	0.13 - 2.37	0.43339	TRUE	0.4167	NA
GP11	entire study	0.64	0.4 - 1.03	0.06788	FALSE	0.05111	NA
GP11	short-term	0.8	0.41 - 1.57	0.51831	TRUE	0.50366	NA
GP11	medium-term	0.52	0.24 - 1.11	0.09043	TRUE	0.0686	NA
GP11	long-term	0.93	0.33 - 2.64	0.89838	TRUE	0.89741	NA
GP12	entire study	1.05	0.72 - 1.54	0.80388	FALSE	0.80471	NA
GP12	short-term	1.08	0.58 - 2.02	0.80489	TRUE	0.80551	NA
GP12	medium-term	0.83	0.44 - 1.57	0.57373	TRUE	0.56378	NA
GP12	long-term	1.52	0.48 - 4.8	0.4783	TRUE	0.47653	NA
GP13	entire study	0.57	0.36 - 0.9	0.01534	FALSE	0.01049	NA
GP13	short-term	0.56	0.25 - 1.23	0.14585	TRUE	0.13574	NA
GP13	medium-term	0.54	0.26 - 1.12	0.09728	TRUE	0.07612	NA
GP13	long-term	0.78	0.22 - 2.81	0.70306	TRUE	0.70009	NA
GP14	entire study	1.1	0.76 - 1.6	0.60806	FALSE	0.60866	NA
GP14	short-term	0.94	0.46 - 1.91	0.85517	TRUE	0.85509	NA
GP14	medium-term	1.36	0.77 - 2.41	0.28757	TRUE	0.28553	NA
GP14	long-term	0.35	0.07 - 1.69	0.19047	TRUE	0.13683	NA
GP15	entire study	0.51	0.3 - 0.86	0.01243	FALSE	0.00636	NA
GP15	short-term	0.45	0.16 - 1.31	0.14252	TRUE	0.0926	NA
GP15	medium-term	0.55	0.25 - 1.22	0.14146	TRUE	0.11622	NA
GP15	long-term	0.69	0.23 - 2.07	0.50243	TRUE	0.49682	NA
GP16	entire study	0.6	0.38 - 0.94	0.02554	FALSE	0.02023	NA
GP16	short-term	0.5	0.2 - 1.22	0.12657	TRUE	0.11257	NA
GP16	medium-term	0.67	0.36 - 1.24	0.19766	TRUE	0.18224	NA
GP16	long-term	0.93	0.29 - 2.93	0.89802	TRUE	0.89767	NA
GP17	entire study	0.66	0.36 - 1.2	0.17592	FALSE	0.13602	NA
GP17	short-term	0.92	0.47 - 1.82	0.81384	TRUE	0.81056	NA
GP17	medium-term	0.36	0.11 - 1.18	0.09254	TRUE	0.05803	NA
GP17	long-term	1.27	0.43 - 3.73	0.66106	TRUE	0.67914	NA
GP18	entire study	0.79	0.51 - 1.25	0.3157	FALSE	0.30795	NA
GP18	short-term	0.48	0.2 - 1.16	0.10391	TRUE	0.07949	NA
GP18	medium-term	1.16	0.59 - 2.26	0.66976	TRUE	0.67355	NA
GP18	long-term	0.63	0.22 - 1.81	0.39045	TRUE	0.38287	NA
GP19	entire study	1	0.69 - 1.45	0.98273	FALSE	0.98273	NA
GP19	short-term	1.03	0.49 - 2.18	0.93057	TRUE	0.93048	NA
GP19	medium-term	0.77	0.47 - 1.28	0.3143	TRUE	0.31738	NA
GP19	long-term	1.4	0.48 - 4.06	0.53543	TRUE	0.52947	NA
GP20	entire study	1.52	0.98 - 2.37	0.06178	FALSE	0.05643	NA
GP20	short-term	1.57	0.72 - 3.44	0.25413	TRUE	0.24072	NA
GP20	medium-term	1.62	0.83 - 3.18	0.15798	TRUE	0.1441	NA
GP20	long-term	0.66	0.18 - 2.37	0.52073	TRUE	0.51384	NA
GP21	entire study	1.4	0.91 - 2.18	0.12892	FALSE	0.14211	NA
GP21	short-term	1.63	0.93 - 2.88	0.09077	TRUE	0.099	NA
GP21	medium-term	1.19	0.61 - 2.35	0.60758	TRUE	0.61067	NA
GP21	long-term	1.59	0.42 - 5.99	0.49677	TRUE	0.49618	NA
GP22	entire study	1.14	0.77 - 1.7	0.50801	FALSE	0.50769	NA
GP22	short-term	1.85	0.94 - 3.64	0.07641	TRUE	0.07409	NA
GP22	medium-term	1.09	0.62 - 1.92	0.76939	TRUE	0.76908	NA
GP22	long-term	1.38	0.37 - 5.15	0.63442	TRUE	0.62537	NA
GP23	entire study	0.75	0.46 - 1.22	0.2539	FALSE	0.23823	NA
GP23	short-term	1	0.52 - 1.95	0.99251	TRUE	0.99251	NA
GP23	medium-term	0.63	0.28 - 1.37	0.24228	TRUE	0.21674	NA
GP23	long-term	2.04	0.52 - 8	0.30457	TRUE	0.32076	NA
GP24	entire study	0.87	0.56 - 1.35	0.52982	FALSE	0.52643	NA
GP24	short-term	0.5	0.22 - 1.15	0.10203	TRUE	0.09203	NA
GP24	medium-term	1	0.53 - 1.88	0.99831	TRUE	0.99831	NA
GP24	long-term	0.87	0.24 - 3.15	0.83247	TRUE	0.83127	NA
GP25	entire study	0.79	0.53 - 1.19	0.2649	FALSE	0.26317	NA
GP25	short-term	0.51	0.23 - 1.15	0.10385	TRUE	0.09739	NA
GP25	medium-term	0.68	0.38 - 1.23	0.20436	TRUE	0.19992	NA
GP25	long-term	1.44	0.49 - 4.25	0.50666	TRUE	0.50531	NA
GP26	entire study	1.15	0.77 - 1.73	0.49743	FALSE	0.50327	NA
GP26	short-term	0.83	0.42 - 1.67	0.6082	TRUE	0.6012	NA
GP26	medium-term	1.11	0.62 - 2.01	0.71833	TRUE	0.71959	NA
GP26	long-term	0.92	0.16 - 5.3	0.9232	TRUE	0.92286	NA
GP27	entire study	2.47	1.6 - 3.82	5e-05	FALSE	5e-05	NA
GP27	short-term	3.64	1.51 - 8.76	0.00389	TRUE	0.00194	0.0076
GP27	medium-term	3.45	1.64 - 7.25	0.00108	TRUE	0.0007	0.0072
GP27	long-term	0.94	0.27 - 3.21	0.91574	TRUE	0.91515	NA
GP28	entire study	0.77	0.48 - 1.24	0.28216	FALSE	0.26584	NA
GP28	short-term	0.4	0.14 - 1.16	0.09308	TRUE	0.05806	NA
GP28	medium-term	0.84	0.42 - 1.7	0.63526	TRUE	0.62656	NA
GP28	long-term	1.02	0.34 - 3.05	0.9732	TRUE	0.97321	NA
GP29	entire study	1.03	0.71 - 1.5	0.87196	FALSE	0.87251	NA
GP29	short-term	1.21	0.63 - 2.34	0.56731	TRUE	0.57793	NA
GP29	medium-term	1.01	0.56 - 1.83	0.9678	TRUE	0.96784	NA
GP29	long-term	0.99	0.48 - 2.02	0.96872	TRUE	0.96869	NA
GP30	entire study	0.85	0.55 - 1.31	0.45454	FALSE	0.44913	NA
GP30	short-term	0.44	0.18 - 1.06	0.06788	TRUE	0.04363	NA
GP30	medium-term	0.96	0.5 - 1.82	0.89563	TRUE	0.89538	NA
GP30	long-term	1.16	0.32 - 4.2	0.82284	TRUE	0.82272	NA
GP31	entire study	0.85	0.52 - 1.4	0.52748	FALSE	0.51081	NA
GP31	short-term	0.89	0.37 - 2.14	0.78748	TRUE	0.78076	NA
GP31	medium-term	0.62	0.26 - 1.47	0.27656	TRUE	0.23897	NA
GP31	long-term	0.89	0.25 - 3.15	0.85329	TRUE	0.85214	NA
GP32	entire study	1.68	1.1 - 2.54	0.01524	FALSE	0.01913	NA
GP32	short-term	1.42	0.73 - 2.78	0.30359	TRUE	0.3028	NA
GP32	medium-term	1.43	0.76 - 2.68	0.26782	TRUE	0.27707	NA
GP32	long-term	2.05	0.33 - 12.65	0.44123	TRUE	0.44462	NA
GP33	entire study	2.79	1.74 - 4.46	2e-05	FALSE	2e-05	NA
GP33	short-term	3.46	1.52 - 7.88	0.00313	TRUE	0.00193	0.0082
GP33	medium-term	4.33	1.82 - 10.31	0.00093	TRUE	0.00035	0.007
GP33	long-term	1.06	0.28 - 4.02	0.93334	TRUE	0.93358	NA
GP34	entire study	1.28	0.86 - 1.89	0.2182	FALSE	0.24018	NA
GP34	short-term	1.17	0.63 - 2.21	0.61683	TRUE	0.62526	NA
GP34	medium-term	1.24	0.65 - 2.38	0.51505	TRUE	0.53492	NA
GP34	long-term	1.2	0.22 - 6.57	0.833	TRUE	0.83268	NA
GP35	entire study	1.68	1.15 - 2.46	0.00782	FALSE	0.01041	NA
GP35	short-term	1.95	1.06 - 3.59	0.03214	TRUE	0.03736	NA
GP35	medium-term	1.71	0.96 - 3.04	0.06825	TRUE	0.07532	NA
GP35	long-term	0.74	0.18 - 3.1	0.6816	TRUE	0.67457	NA
GP36	entire study	1.24	0.81 - 1.9	0.31393	FALSE	0.32502	NA
GP36	short-term	0.64	0.28 - 1.47	0.29436	TRUE	0.28239	NA
GP36	medium-term	1.93	1.06 - 3.51	0.03097	TRUE	0.03851	NA
GP36	long-term	0.53	0.09 - 2.95	0.46613	TRUE	0.42873	NA
GP37	entire study	0.91	0.6 - 1.39	0.66249	FALSE	0.65925	NA
GP37	short-term	0.49	0.2 - 1.17	0.10824	TRUE	0.07814	NA
GP37	medium-term	1.42	0.77 - 2.62	0.26537	TRUE	0.27693	NA
GP37	long-term	0.97	0.38 - 2.45	0.94784	TRUE	0.94777	NA
GP38	entire study	1.38	0.92 - 2.07	0.12355	FALSE	0.13402	NA
GP38	short-term	0.82	0.42 - 1.61	0.56551	TRUE	0.56036	NA
GP38	medium-term	2.5	1.42 - 4.4	0.00155	TRUE	0.00323	NA
GP38	long-term	1.1	0.31 - 3.89	0.87747	TRUE	0.87753	NA
GP39	entire study	1.91	1.38 - 2.64	0.00011	FALSE	0.00083	NA
GP39	short-term	2.3	1.36 - 3.87	0.00182	TRUE	0.00582	NA
GP39	medium-term	3.57	1.73 - 7.37	0.00057	TRUE	0.00088	0.0088
GP39	long-term	0.88	0.15 - 5.3	0.88771	TRUE	0.88386	NA
LB	entire study	0.41	0.25 - 0.67	0.00032	FALSE	0.00019	NA
LB	short-term	0.46	0.19 - 1.09	0.07598	TRUE	0.06162	NA
LB	medium-term	0.33	0.15 - 0.71	0.00464	TRUE	0.00243	0.017
LB	long-term	0.85	0.22 - 3.32	0.8118	TRUE	0.8115	NA
HB	entire study	1.8	1.16 - 2.82	0.0093	FALSE	0.00835	NA
HB	short-term	1.35	0.64 - 2.83	0.42847	TRUE	0.42512	NA
HB	medium-term	2.16	1.11 - 4.23	0.02405	TRUE	0.02047	NA
HB	long-term	1.1	0.28 - 4.37	0.89096	TRUE	0.89072	NA
S0	entire study	0.6	0.39 - 0.92	0.01892	FALSE	0.01454	NA
S0	short-term	0.6	0.27 - 1.34	0.21312	TRUE	0.19614	NA
S0	medium-term	0.48	0.24 - 0.96	0.03869	TRUE	0.02488	NA
S0	long-term	1.37	0.4 - 4.68	0.6173	TRUE	0.61165	NA
S1	entire study	0.54	0.32 - 0.92	0.02236	FALSE	0.01529	NA
S1	short-term	0.59	0.27 - 1.28	0.17845	TRUE	0.15869	NA
S1	medium-term	0.53	0.22 - 1.28	0.15976	TRUE	0.13242	NA
S1	long-term	0.53	0.12 - 2.43	0.41453	TRUE	0.37226	NA
S2	entire study	1.28	0.86 - 1.9	0.22052	FALSE	0.21324	NA
S2	short-term	1.28	0.62 - 2.61	0.50508	TRUE	0.5003	NA
S2	medium-term	1.37	0.76 - 2.48	0.29747	TRUE	0.2847	NA
S2	long-term	0.71	0.22 - 2.31	0.57396	TRUE	0.56838	NA
S3	entire study	1.75	1.13 - 2.72	0.01247	FALSE	0.01143	NA
S3	short-term	1.32	0.64 - 2.7	0.45263	TRUE	0.45007	NA
S3	medium-term	1.97	1.02 - 3.83	0.04415	TRUE	0.03948	NA
S3	long-term	1.23	0.31 - 4.77	0.76943	TRUE	0.76785	NA
S4	entire study	1.9	1.26 - 2.86	0.00217	FALSE	0.00398	NA
S4	short-term	1.65	0.81 - 3.35	0.16588	TRUE	0.17383	NA
S4	medium-term	3.89	1.91 - 7.91	0.00018	TRUE	0.00024	0.0162
S4	long-term	0.96	0.24 - 3.94	0.95955	TRUE	0.95945	NA
G0	entire study	0.73	0.47 - 1.15	0.17511	FALSE	0.16564	NA
G0	short-term	0.85	0.37 - 1.92	0.6889	TRUE	0.68714	NA
G0	medium-term	0.5	0.24 - 1.01	0.05487	TRUE	0.04162	NA
G0	long-term	2.66	0.66 - 10.65	0.16749	TRUE	0.15792	NA
G1	entire study	0.57	0.37 - 0.87	0.00917	FALSE	0.00651	NA
G1	short-term	0.52	0.22 - 1.2	0.12388	TRUE	0.09883	NA
G1	medium-term	0.54	0.29 - 1.02	0.05928	TRUE	0.04692	NA
G1	long-term	1.09	0.35 - 3.41	0.88336	TRUE	0.88302	NA
G2	entire study	0.77	0.52 - 1.15	0.20592	FALSE	0.20581	NA
G2	short-term	0.75	0.36 - 1.55	0.43229	TRUE	0.43055	NA
G2	medium-term	0.83	0.44 - 1.55	0.56044	TRUE	0.56153	NA
G2	long-term	0.44	0.11 - 1.75	0.24417	TRUE	0.20957	NA
G3	entire study	1.69	1.1 - 2.6	0.01596	FALSE	0.01524	NA
G3	short-term	1.29	0.62 - 2.66	0.4958	TRUE	0.4948	NA
G3	medium-term	1.84	0.98 - 3.46	0.05762	TRUE	0.05371	NA
G3	long-term	1.15	0.29 - 4.6	0.84693	TRUE	0.84637	NA
G4	entire study	1.87	1.22 - 2.86	0.00391	FALSE	0.00614	NA
G4	short-term	1.49	0.72 - 3.08	0.28024	TRUE	0.28748	NA
G4	medium-term	3.81	1.88 - 7.73	0.00021	TRUE	0.0003	0.0196
G4	long-term	0.88	0.2 - 3.95	0.86743	TRUE	0.86646	NA
HM	entire study	0.85	0.56 - 1.29	0.43811	FALSE	0.43041	NA
HM	short-term	0.84	0.42 - 1.67	0.61294	TRUE	0.60874	NA
HM	medium-term	0.58	0.29 - 1.16	0.12342	TRUE	0.10245	NA
HM	long-term	1.35	0.48 - 3.82	0.57016	TRUE	0.57933	NA
B	entire study	0.53	0.32 - 0.9	0.01914	FALSE	0.01362	NA
B	short-term	0.71	0.33 - 1.53	0.38655	TRUE	0.36528	NA
B	medium-term	0.37	0.16 - 0.86	0.02074	TRUE	0.01335	NA
B	long-term	1.34	0.38 - 4.76	0.65193	TRUE	0.65637	NA
CF	entire study	0.57	0.37 - 0.88	0.01035	FALSE	0.00853	NA
CF	short-term	0.62	0.28 - 1.41	0.25357	TRUE	0.24011	NA
CF	medium-term	0.47	0.24 - 0.91	0.02475	TRUE	0.01779	NA
CF	long-term	1.46	0.41 - 5.16	0.55575	TRUE	0.54747	NA
AF	entire study	2.58	1.68 - 3.98	2e-05	FALSE	3e-05	NA
AF	short-term	3.28	1.55 - 6.94	0.00195	TRUE	0.00182	0.0208
AF	medium-term	4.14	1.8 - 9.49	0.00079	TRUE	0.00037	0.0172
AF	long-term	1	0.26 - 3.86	0.99501	TRUE	0.99501	NA

## Sheet: ST6 - N-glycans shift
Supplementary Table 6. Summary statistics for the N-glycans shift at follow up with respect to the pre-treatment relative abundances. The table reports the median difference between pre-treatment and early (Median.difference.early) and late (Median.difference.late) treatment windows N-glycan traits’ relative abundances. Paired two-sided Wilcoxon P values are also reported (P.early, P.late), and f…
N-glycan	Median.difference.early	P.early	eP.early	Median.difference.late	P.late	eP.late
GP1	0.051	0.40361	NA	-0.11	0.36241	NA
GP2	0.076	0.05706	NA	-0.046	0.77401	NA
GP3	0.005	0.02691	NA	0.005	0.13899	NA
GP4	0.093	0.14327	NA	0.061	0.27163	NA
GP5	0.076	0.02938	NA	0.036	0.18665	NA
GP6	0.063	0.01447	NA	0.023	0.24508	NA
GP7	0.044	0.12967	NA	0.011	0.68074	NA
GP8	0.035	0.00224	0.0032	0.019	0.13066	NA
GP9	0.007	0.01918	NA	0.004	0.25155	NA
GP10	0.059	0.13186	NA	0.111	0.0219	NA
GP11	0.043	0.04576	NA	0.005	0.49891	NA
GP12	-0.008	0.41831	NA	0.037	0.69217	NA
GP13	0.02	0.13634	NA	0.011	0.88281	NA
GP14	0.134	0.22804	NA	0.096	0.45068	NA
GP15	0.004	0.14327	NA	0.001	0.73857	NA
GP16	0.078	0.43839	NA	0.045	0.82196	NA
GP17	0.087	0.01831	NA	0.037	0.27855	NA
GP18	-0.035	0.87005	NA	0.051	0.85837	NA
GP19	0.046	0.09656	NA	0.03	0.03776	NA
GP20	-0.477	0.04393	NA	0.224	0.79789	NA
GP21	0	0.50734	NA	0.005	0.90736	NA
GP22	-0.098	0.00217	0.0022	-0.215	0.00996	NA
GP23	0.074	0.01668	NA	0.042	0.0978	NA
GP24	0.039	0.41831	NA	0.054	0.1477	NA
GP25	-0.001	0.46425	NA	0	0.94433	NA
GP26	0.025	0.29749	NA	0.082	0.01152	NA
GP27	-0.033	0.04129	NA	-0.003	0.82196	NA
GP28	0.014	0.3015	NA	0.013	0.2325	NA
GP29	-0.001	0.15292	NA	-0.004	0.02954	NA
GP30	0.08	0.43332	NA	0.228	0.07974	NA
GP31	-0.008	0.52402	NA	-0.015	0.06924	NA
GP32	0.033	0.64197	NA	0.064	0.25155	NA
GP33	-0.128	0.02751	NA	-0.069	0.54968	NA
GP34	0.004	0.72407	NA	0	0.64687	NA
GP35	-0.008	0.11118	NA	-0.008	0.19199	NA
GP36	0.001	0.58751	NA	0.005	0.93199	NA
GP37	-0.001	0.92454	NA	-0.007	0.39637	NA
GP38	0.003	0.6731	NA	0.004	0.76214	NA
GP39	-0.023	0.32631	NA	-0.047	0.27163	NA
LB	0.282	0.33921	NA	0.169	1	NA
HB	-0.249	0.54098	NA	-0.103	0.96906	NA
S0	0.768	0.02812	NA	0.193	0.60281	NA
S1	0.265	0.00908	NA	0.242	0.20301	NA
S2	-0.364	0.02632	NA	0.071	0.68074	NA
S3	-0.13	0.3845	NA	-0.045	0.94433	NA
S4	-0.012	0.64197	NA	-0.069	0.24508	NA
G0	0.155	0.17099	NA	-0.058	0.59201	NA
G1	0.277	0.022	NA	0.023	0.36241	NA
G2	0.107	1	NA	0.182	0.46012	NA
G3	-0.223	0.40847	NA	-0.04	0.69217	NA
G4	-0.01	0.67939	NA	-0.072	0.25812	NA
HM	0.053	0.45901	NA	0.103	0.16153	NA
B	0.33	0.01029	NA	-0.081	0.38771	NA
CF	0.928	0.05594	NA	-0.266	0.8099	NA
AF	-0.149	0.03641	NA	-0.113	0.50887	NA
